# Supplementary material for: Calcification of Various Bioprosthetic Materials in Rats: Is It Really Different?
Source: Int J Mol Sci. 2023 Apr 14;24(8):7274. doi: 10.3390/ijms24087274 (PMC10139218; doi:10.3390/ijms24087274)
Supplement: Supplementary file 1 [file ijms-24-07274-s001.zip]

Archive with 1 entries (1 files):
- ijms-2319492-supplementary.docx
